# Supplementary material for: A field vaccine trial in Tanzania demonstrates partial protection against malignant catarrhal fever in cattle
Source: Vaccine. 2016 Feb 3;34(6):831–8. doi: 10.1016/j.vaccine.2015.12.009 (PMC4742522; doi:10.1016/j.vaccine.2015.12.009)
Supplement: Supplementary Data 4 — The full set of PCR results for the 2011 and 2012 trials is shown. [file mmc4.xlsx]

## Sheet: Results
Trial	Cattle ID	Vacc	2011-0	2011-1	2011-2	2011-3	2012-0	2012-1	2012-2	2012-3	Result
2011	801	y	NT	Neg	Neg	Neg	-	-	-	-	Neg
2011	802	y	NT	Neg	Neg	Neg	-	-	-	-	Neg
2011	803	n	NT	Neg	Neg	Neg	-	-	-	-	Neg
2011	804	n	Neg	Neg	Neg	Neg	-	-	-	-	Neg
2011	805	n	Neg	Neg	Neg	Neg	-	-	-	-	Neg
2011	806	y	NT	Neg	Neg	Neg	-	-	-	-	Neg
2011	807	n	NT	Neg	Neg	Neg	-	-	-	-	Neg
2011	808	n	NT	Neg	Neg	Neg	-	-	-	-	Neg
2011	809	y	NT	Neg	Neg	Neg	-	-	-	-	Neg
2011	810	n	NT	Neg	Neg	Neg	-	-	-	-	Neg
2011	811	y	Neg	Neg	Neg	Neg	-	-	-	-	Neg
2011	812	n	Neg	NT	Pos	Pos	-	-	-	-	Pos
2011	813	y	NT	NT	Pos	NT	-	-	-	-	Pos
2011	814	n	NT	Pos	NT	Neg	-	-	-	-	Pos
2011	815	n	Neg	Pos	Pos	Neg	-	-	-	-	Pos
2011	816	y	NT	Neg	Neg	Neg	-	-	-	-	Neg
2011	817	n	NT	Neg	Neg	Neg	-	-	-	-	Neg
2011	818	n	NT	NT	NT	Pos	-	-	-	-	Pos
2011	819	y	NT	NT	NT	Pos	-	-	-	-	Pos
2011	820	y	NT	Neg	Neg	Neg	-	-	-	-	Neg
2011	821	y	NT	Neg	Neg	Neg	-	-	-	-	Neg
2011	822	y	NT	Neg	Neg	Neg	-	-	-	-	Neg
2011	823	n	Neg	Neg	Neg	Neg	-	-	-	-	Neg
2011	824	y	NT	NT	Pos	NA	-	-	-	-	Pos
2011	825	n	NT	Neg	Neg	Neg	-	-	-	-	Neg
2011	826	y	NT	Neg	Neg	Neg	-	-	-	-	Neg
2011	827	n	Neg	Neg	Neg	Neg	-	-	-	-	Neg
2011	828	y	NT	Pos	Neg	Neg	-	-	-	-	Pos
2011	829	y	Neg	Neg	Neg	Neg	-	-	-	-	Neg
2011	830	n	NT	NT	Pos	Neg	-	-	-	-	Pos
2011	831	y	Neg	Neg	Neg	Neg	-	-	-	-	Neg
2011	832	n	NT	Neg	Neg	Pos	-	-	-	-	Pos
2011	833	n	NT	Neg	Neg	Neg	-	-	-	-	Neg
2011	834	y	NT	NT	Neg	Pos	-	-	-	-	Pos
2011	835	n	NT	NT	Neg	Pos	-	-	-	-	Pos
2011	836	n	NT	NT	Neg	Pos	-	-	-	-	Pos
2011	837	n	NT	NT	NT	Pos	-	-	-	-	Pos
2011	838	n	NT	NT	Pos	Neg	-	-	-	-	Pos
2011	839	y	NT	NT	Pos	Neg	-	-	-	-	Pos
2011	840	n	NT	NT	Pos	Neg	-	-	-	-	Pos
2011	841	y	NT	Neg	Neg	Neg	-	-	-	-	Neg
2011	842	y	Neg	NT	Pos	Pos	-	-	-	-	Pos
2011	843	n	NT	Pos	Neg	Neg	-	-	-	-	Pos
2011	844	y	NT	Neg	Neg	Neg	-	-	-	-	Neg
2011	845	y	NT	Neg	Neg	Neg	-	-	-	-	Neg
2011	846	y	Neg	Neg	Neg	Neg	-	-	-	-	Neg
2011	847	y	NT	NT	Pos	Neg	-	-	-	-	Pos
2011	848	n	NT	NT	Pos	Pos	-	-	-	-	Pos
2011	849	y	NT	Neg	Neg	Neg	-	-	-	-	Neg
2011	850	y	NT	Neg	Neg	Neg	-	-	-	-	Neg
2011	851	n	NT	NT	Pos	Neg	-	-	-	-	Pos
2011	852	y	NT	Neg	Neg	Neg	-	-	-	-	Neg
2011	853	y	NT	Neg	Neg	Neg	-	-	-	-	Neg
2011	854	n	NT	NT	Pos	Neg	-	-	-	-	Pos
2011	855	y	NT	NT	Pos	Neg	-	-	-	-	Pos
2011	856	n	NT	Neg	Neg	Neg	-	-	-	-	Neg
2011	857	n	NT	NT	Pos	NA	-	-	-	-	Pos
2011	858	n	NT	Neg	Neg	Neg	-	-	-	-	Neg
2011	859	n	NT	NT	Neg	Pos	-	-	-	-	Pos
2011	860	y	NT	Neg	Neg	Neg	-	-	-	-	Neg
2011	861	y	Neg	Neg	Neg	Neg	-	-	-	-	Neg
2011	862	n	NT	Neg	Neg	Neg	-	-	-	-	Neg
2011	863	n	NT	Neg	Neg	Neg	-	-	-	-	Neg
2011	864	y	NT	Neg	Neg	Neg	-	-	-	-	Neg
2011	865	n	Neg	NT	Pos	Pos	-	-	-	-	Pos
2011	866	n	NT	Neg	Neg	Neg	-	-	-	-	Neg
2011	867	y	NT	NT	Neg	Pos	-	-	-	-	Pos
2011	868	n	NT	Neg	Neg	Neg	-	-	-	-	Neg
2011	869	n	NT	NT	Pos	Pos	-	-	-	-	Pos
2011	870	n	NT	Neg	No result	Neg	-	-	-	-	Inconclusive
2011	871	y	Neg	Neg	Neg	Neg	-	-	-	-	Neg
2011	872	n	NT	Neg	Neg	Neg	-	-	-	-	Neg
2011	873	n	Neg	Neg	Neg	Neg	-	-	-	-	Neg
2011	874	y	NT	Neg	Neg	NA	-	-	-	-	Neg
2011	875	y	NT	Neg	Neg	Neg	-	-	-	-	Neg
2011	876	y	Neg	Neg	No result	Neg	-	-	-	-	Inconclusive
2011	877	y	Neg	Neg	Neg	Neg	-	-	-	-	Neg
2011	878	n	Neg	Neg	Neg	Neg	-	-	-	-	Neg
2011	879	n	Neg	Pos	Neg	Neg	-	-	-	-	Posos
2011	880	n	NT	Neg	No result	Neg	-	-	-	-	Inconclusive
2011	881	n	NT	Neg	No result	Neg	-	-	-	-	Inconclusive
2011	882	y	Neg	Neg	Neg	Neg	-	-	-	-	Neg
2011	883	n	NT	Neg	Neg	Neg	-	-	-	-	Neg
2011	884	y	Neg	Neg	Neg	Neg	-	-	-	-	Neg
2011	885	y	NT	Neg	Neg	Neg	-	-	-	-	Neg
2011	886	y	NT	Neg	Neg	Neg	-	-	-	-	Neg
2011	887	y	Neg	Neg	Neg	Neg	-	-	-	-	Neg
2011	888	y	NT	Neg	Neg	Neg	-	-	-	-	Neg
2011	889	y	NT	Neg	Neg	Neg	-	-	-	-	Neg
2011	890	n	NT	Neg	No result	Neg	-	-	-	-	Inconclusive
2011	891	y	Neg	Neg	No result	Neg	-	-	-	-	Inconclusive
2011	892	n	NT	Neg	Neg	Neg	-	-	-	-	Neg
2011	893	y	NT	Neg	Neg	Neg	-	-	-	-	Neg
2011	894	n	Neg	Neg	Neg	Neg	-	-	-	-	Neg
2011	895	y	NT	Neg	Neg	Neg	-	-	-	-	Neg
2011	896	n	NT	NT	NT	Pos	-	-	-	-	Pos
2011	897	n	NT	NT	Neg	Pos	-	-	-	-	Pos
2011	898	n	NT	Neg	Neg	Neg	-	-	-	-	Neg
2011	899	y	NT	Neg	Neg	Neg	-	-	-	-	Neg
2011	900	y	NT	Neg	Neg	Neg	-	-	-	-	Neg
2012	1	y	-	-	-	-	-	Neg	Neg	Neg	Neg
2012	2	n	-	-	-	-	-	Neg	Neg	Neg	Neg
2012	3	n	-	-	-	-	-	Pos	Neg	No result	Pos
2012	4	y	-	-	-	-	-	Pos	Neg	NT	Pos
2012	5	y	-	-	-	-	-	Neg	Neg	Neg	Neg
2012	6	y	-	-	-	-	-	Pos	NT	NT	Pos
2012	7	n	-	-	-	-	-	Neg	Neg	Neg	Neg
2012	8	n	-	-	-	-	-	Neg	Neg	Neg	Neg
2012	9	n	-	-	-	-	-	Pos	Neg	NT	Pos
2012	10	n	-	-	-	-	-	Neg	No result	Neg	Inconclusive
2012	11	y	-	-	-	-	-	Neg	Neg	Neg	Neg
2012	12	y	-	-	-	-	-	Pos	Pos	NT	Pos
2012	13	y	-	-	-	-	-	Neg	Neg	Neg	Neg
2012	14	y	-	-	-	-	-	Neg	Neg	Neg	Neg
2012	15	n	-	-	-	-	-	Neg	Neg	Neg	Neg
2012	16	y	-	-	-	-	-	Neg	Neg	Neg	Neg
2012	17	n	-	-	-	-	-	Neg	Neg	Neg	Neg
2012	18	y	-	-	-	-	-	Pos	Neg	NT	Pos
2012	19	y	-	-	-	-	-	Neg	Neg	Neg	Neg
2012	20	n	-	-	-	-	-	Neg	Neg	Neg	Neg
2012	21	y	-	-	-	-	-	Neg	Neg	Neg	Neg
2012	22	y	-	-	-	-	-	Neg	Neg	Neg	Neg
2012	23	y	-	-	-	-	-	Neg	Neg	Neg	Neg
2012	24	n	-	-	-	-	-	Neg	Neg	Neg	Neg
2012	25	n	-	-	-	-	-	Pos	Neg	NT	Pos
2012	26	y	-	-	-	-	-	Neg	Neg	Neg	Neg
2012	27	y	-	-	-	-	-	Neg	Neg	Neg	Neg
2012	28	y	-	-	-	-	-	Neg	Neg	Pos	Pos
2012	29	n	-	-	-	-	-	Neg	Neg	Neg	Neg
2012	30	n	-	-	-	-	-	Neg	Neg	Neg	Neg
2012	31	n	-	-	-	-	-	Neg	Neg	Neg	Neg
2012	32	n	-	-	-	-	-	Pos	Neg	NT	Pos
2012	33	y	-	-	-	-	-	Neg	Neg	Neg	Neg
2012	34	y	-	-	-	-	-	Neg	Pos	NT	Pos
2012	35	n	-	-	-	-	-	Neg	Neg	Neg	Neg
2012	36	y	-	-	-	-	-	Neg	Neg	Neg	Neg
2012	37	n	-	-	-	-	-	Pos	Neg	NT	Pos
2012	38	n	-	-	-	-	-	Neg	Neg	Neg	Neg
2012	39	y	-	-	-	-	-	Neg	Neg	Neg	Neg
2012	40	y	-	-	-	-	-	Neg	Neg	Neg	Neg
2012	41	n	-	-	-	-	-	Neg	Neg	Neg	Neg
2012	42	n	-	-	-	-	-	Neg	Neg	Neg	Neg
2012	43	y	-	-	-	-	-	Neg	Neg	Neg	Neg
2012	44	y	-	-	-	-	-	Neg	Neg	Neg	Neg
2012	45	y	-	-	-	-	-	Neg	Neg	Neg	Neg
2012	46	n	-	-	-	-	-	Neg	Neg	NT	Inconclusive
2012	47	n	-	-	-	-	-	Neg	Neg	Neg	Neg
2012	48	y	-	-	-	-	-	Neg	Neg	Neg	Neg
2012	49	y	-	-	-	-	-	Neg	Neg	Neg	Neg
2012	50	y	-	-	-	-	-	Neg	Neg	Neg	Neg
2012	51	n	-	-	-	-	-	Neg	No result	Neg	Inconclusive
2012	52	n	-	-	-	-	-	Neg	Neg	Neg	Neg
2012	53	n	-	-	-	-	-	Pos	Neg	Neg	Neg
2012	54	n	-	-	-	-	-	Neg	Pos	No result	Pos
2012	55	n	-	-	-	-	-	Neg	Pos	Neg	Pos
2012	56	y	-	-	-	-	-	Neg	Neg	Neg	Neg
2012	57	y	-	-	-	-	-	No result	Neg	Neg	Inconclusive
2012	58	y	-	-	-	-	-	Neg	Neg	Neg	Neg
2012	59	n	-	-	-	-	-	Neg	Neg	Neg	Neg
2012	60	n	-	-	-	-	-	NT	Pos	Neg	Pos
2012	61	y	-	-	-	-	-	Neg	Neg	Neg	Neg
2012	62	n	-	-	-	-	-	Neg	Neg	Neg	Neg
2012	63	n	-	-	-	-	-	Neg	Neg	Neg	Neg
2012	64	y	-	-	-	-	-	Neg	Neg	Neg	Neg
2012	65	y	-	-	-	-	-	Neg	Neg	Neg	Neg
2012	66	y	-	-	-	-	-	Pos	Neg	NT	Pos
2012	67	y	-	-	-	-	-	Neg	Neg	Neg	Neg
2012	68	n	-	-	-	-	-	Pos	Neg	NT	Pos
2012	69	n	-	-	-	-	-	Neg	Neg	Pos	Pos
2012	70	y	-	-	-	-	-	Neg	Neg	Neg	Neg
2012	71	y	-	-	-	-	Pos	NT	NT	NT	Pos
2012	72	y	-	-	-	-	-	Neg	Neg	Neg	Neg
2012	73	n	-	-	-	-	-	Neg	Neg	Neg	Neg
2012	74	n	-	-	-	-	-	Pos	Neg	NT	Pos
2012	75	n	-	-	-	-	-	Pos	NT	NT	Pos
2012	76	n	-	-	-	-	-	Neg	Pos	Neg	Pos
2012	77	y	-	-	-	-	-	Neg	Neg	Neg	Neg
2012	78	y	-	-	-	-	-	Neg	No result	Neg	Inconclusive
2012	79	y	-	-	-	-	-	Neg	Neg	Neg	Neg
2012	80	y	-	-	-	-	-	Neg	Neg	Neg	Neg
2012	81	n	-	-	-	-	-	Pos	Neg	NT	Pos
2012	82	n	-	-	-	-	-	Neg	No result	Neg	Inconclusive
2012	83	y	-	-	-	-	-	Neg	Neg	Neg	Neg
2012	84	n	-	-	-	-	-	Neg	Neg	Neg	Neg
2012	85	n	-	-	-	-	-	Pos	Neg	NT	Pos
2012	86	n	-	-	-	-	-	Neg	Neg	Neg	Neg
2012	87	y	-	-	-	-	-	Pos	Neg	NT	Pos
2012	88	n	-	-	-	-	-	Pos	NT	NT	Pos
2012	89	y	-	-	-	-	-	Neg	Neg	Neg	Neg
2012	90	n	-	-	-	-	-	Neg	Neg	Neg	Neg
2012	91	n	-	-	-	-	-	Neg	Neg	Neg	Neg
2012	92	y	-	-	-	-	-	Neg	Neg	Neg	Neg
2012	93	n	-	-	-	-	-	Neg	Neg	Neg	Neg
2012	94	y	-	-	-	-	-	Neg	No result	Neg	Inconclusive
2012	95	n	-	-	-	-	-	Neg	Neg	Neg	Neg
2012	96	n	-	-	-	-	-	Neg	Neg	Neg	Neg
2012	97	n	-	-	-	-	-	NT	Pos	NT	Pos
2012	98	y	-	-	-	-	-	Neg	Neg	Neg	Neg
2012	99	n	-	-	-	-	-	NT	Pos	NT	Pos
2012	100	y	-	-	-	-	-	Neg	Neg	Neg	Neg

## Sheet: notes
Supplementary data 3. AlHV-1-specific PCR results for individual animals samples from a pre-vaccination sample (2011-0) and at three timepoints during the challenge phase of the 2011 trial (2011-1, -2, -3) and four time points during the 2012 trial (2012-0, -1, -2, -3) and the resulting infection status for each animal. NB. The 2012-0 time point contains the results for only one cow (number 71) a…
Results in each cloumn are given as:
Pos: clear virus-specific amplification was observed
Neg: no virus-specific amplification
NT: not tested
No result: no amplification of test or control targets
NA: no sample available (animal dead)
Resulting infection status for each animal is given as:
Pos, if one sample is Pos
Neg, if all samples are Neg
Inconclusive, no Pos results but one or more No-result
